# Supplementary material for: Immunologic Response of Unvaccinated Workers Exposed to Anthrax, Belgium
Source: Emerg Infect Dis. 2009 Oct;15(10):1637–40. doi: 10.3201/eid1510.081717 (PMC2866386; doi:10.3201/eid1510.081717)
Supplement: Technical Appendix — picrograms (10-12 g) IFN-gamma ml-1 [file 08-1717_Techapp-s1.xls]

## Sheet: anti-PA ELISA (exposed pop.)
Material:	Bacillus anthracis IgG ELISA kit from SERION Gmbh (Germany)
Methods:	Exactly as recommended by the manufacturer
	http://www.virion-serion.de/uploads/mit_download/Bacillus_anthracis-V1-E.pdf
Threshold:	Threshold recommended by the manufacturer, i.e. Positive if >15 IU/ml,
	Borderline if >10 and <15, Negative if <10
Units:	International Units per ml (IU ml-1)
Statistics:	Each assay was conducted in parallel with negative and positive controls ensuring
	internal calibration. Samples from year 1 testing above threshold were analyzed twice
	Year 1		Year 2
Sample Code	replicate 1	replicate 2
T 01	0.612		N.A.
T 02	9.892		12.319
T 03	0.045		0.909
T 04	0.514		2.438
T 05	0.217		0.63
T 06	0.999		1.625
T 07	0.967		N.A.
T 08	1.052		0.003
T 09	0.806		7.429
T 10	0.383		0.53
T 11	0.67		0.623
T 12	0.677		N.A.
T 13	0.284		0.344
T 14	1.137		1.986
T 15	0.36		N.A.
T 16	0.854		1.419
T 17	0.317		0.494
T 18	5.424		13.827
T 19	0.823		0.852
T 20	0.595		N.A.
T 21	0.476		0.394
T 22	0.595		0.596
T 23	0.967		0.63
T 24	0.709		0.46
T 25	2.046		1.579
T 26	4.808		10.444
T 27	0.61		N.A.
T 28	0.901		0.852
T 29	102.546	111.731	101.917
T 30	1.314		1.089
T 31	1.561		4.897
T 32	1.127		N.A.
T 33	0.644		N.A.
T 34	0.948		0.839
T 35	0		0.874
T 36	1.063		0.577
T 37	35.139	30.213	N.A.
T 38	0.979		1.911
T 39	0		0.53
T 40	0.885		1.08
T 41	0.901		N.A.
T 42	0.677		0.596
T 43	1.591		1.308
T 44	1.01		1.161
T 45	16.743	16.349	29.067
T 46	0.416		1.035
T 47	0.64		0.596
T 48	1.063		3.936
T 49	1.255		2.936
T 50	1.383		N.A.
T 51	0.447		0.329
T 52	0		0.484
T 53	6.311		6.201
T 54	0.746		0.761
T 55	2.974		4.624
T 56	0.741		0.484
T 57	14.649	10.459	13.487
T 58	0.008		N.A.
T 59	1.692		8.607
T 60	0.802		2.393
T 61	0		0.664
T 62	0		0.761
T 63	0		0.699
T 64	0		N.A.
T 65	0		0.768
T 68	1.527		N.A.
T 69	6.74		N.A.
T 70	N.A.		3.936
T 71	N.A.		1.035

## Sheet: anti-PA ELISA (control pop.)
Material:	Bacillus anthracis IgG ELISA kit from SERION Gmbh (Germany)
Methods:	Exactly as recommended by the manufacturer
	http://www.virion-serion.de/uploads/mit_download/Bacillus_anthracis-V1-E.pdf
Threshold:	Threshold recommended by the manufacturer, i.e., positive if >15 IU/ml,
	borderline if >10 and <15, negative if <10
Units:	International Units per mL (IU/mL)
Statistics:	Each assay was conducted in parallel with negative and positive controls ensuring
	internal calibration. Samples from year 1 testing above threshold were analyzed twice
Sample Code	IU/mL
H76	0.94
H77	7.443
H78	1.12
H79	2.624
H80	0.55
H81	2.051
H82	0.935
H83	1.127
H84	0.418
H85	0.709
H86	5.131
H87	0.008
H88	1.01
H89	0.58
H90	1.543
H91	0.403
H92	0.67
H93	2.401
H94	2.369
H95	1.892
H96	1.956
H97	0.741
H98	0.87
H99	2.051
H100	0.217
H101	0.303
H102	4.806
H103	2.496
H104	0.88
H105	0.33
H106	3.422
VAR 07/01	0.505433
VAR 07/02	0.316962
VAR 07/03	0.792298
VAR 07/04	0.205314
VAR 07/05	0.0857141
VAR 07/06	0.232844
VAR 07/07	0.345448
VAR 07/08	0.700461
VAR 07/09	1.07372
VAR 07/10	0.505433
VAR 07/11	0.549918
VAR 07/12	0.446658
VAR 07/13	0.609734
VAR 07/14	1.36293
VAR 07/15	0.246711
VAR 07/16	0.746246
VAR 07/17	1.37921
VAR 07/18	0.535053
VAR 07/19	0.639847
VAR 07/20	0.316962
3594	0.205314
3599	0.869617
3601	0.164585
3603	0.137864
3609	0.345448
3610	2.08039
3612	0.316962
3628	0.124651
3629	0.191658
3630	0.0985651
3634	0.345448
3661	0.164585
3663	0.17808
3733	1.51015
3925	0.219044
MOCOL	0.205314
RODUD	0.475966
DAFRE	0.111548
PIWAT	0.0857141

## Sheet: LT prolif CPM counts (RAW)
	CPM counts																				Proliferative indexes																Ag stimulant
Replicate	a	b	c	a	b	c	a	b	c	a	b	c	Mean values				SD (CPM counts)				PIa	PIb	PIc	SD PI1	PIa	PIb	PIc	SD PI	PIa	PIb	PIc	SD PI	PIa	PIb	PIc	SD PI
Internal code	1			2			3			4			1	2	3	4	1	2	3	4	1				2				3				4
PBS	177	425	105	189	347	452	290	164	270	204	203	307	235.667	329.333	241.333	238	167.873	132.387	67.7151	59.7578																	PBS
PA	101	75	108	132	102	99	111	84	108	166	127	207	94.6667	111	101	166.667	17.3877	18.2483	14.7986	40.0042																	PA
LF	145	100	93	136	102	131	175	153	109	125	112	234	112.667	123	145.667	157	28.2194	18.3576	33.6056	67																	LF
PA+LF	136	99	77	100	96	104	148	116	109	161	136	421	104	100	124.333	239.333	29.8161	4	20.7926	157.824																	PA+LF
ConA	347	251	272	467	621	399	866	666	913	1450	806	546	290	495.667	815	934	50.4678	113.742	131.16	465.394																	ConA
Internal code	5			6			7			8			5	6	7	8	5	6	7	8	5				6				7				8
PBS	84	167	122	101	117	110	143	146	139	161	128	171	124.333	109.333	142.667	153.333	41.5492	8.02081	3.51188	22.5019																	PBS
PA	84	165	88	125	89	200	131	141	125	486	768	349	112.333	138	132.333	534.333	45.6545	56.6304	8.0829	213.641													3.16957	5.0087	2.27609	1.39331	PA
LF	84	123	99	135	85	112	171	134	115	121	116	122	102	110.667	140	119.667	19.6723	25.0267	28.4781	3.21455													0.78913	0.756522	0.795652	0.0209645	LF
PA+LF	88	77	130	102	109	108	106	106	95	88	165	101	98.3333	106.333	102.333	118	27.9702	3.78594	6.35085	41.2189													0.573913	1.07609	0.658696	0.268819	PA+LF
ConA	478	353	300	334	387	366	392	341	302	916	657	902	377	362.333	345	825	91.3947	26.6896	45.1331	145.661													5.97391	4.28478	5.88261	0.94996	ConA
Internal code	9			10			11			12			9	10	11	12	9	10	11	12	9				10				11				12
PBS	251	244	163	272	127	155	222	245	282	247	238	297	219.333	184.667	249.667	260.667	48.9115	76.9177	30.271	31.7857																	PBS
PA	174	171	128	125	98	96	118	145	147	213	119	160	157.667	106.333	136.667	164	25.7358	16.1967	16.1967	47.1275																	PA
LF	145	123	147	234	102	96	135	135	105	92	120	240	138.333	144	125	150.667	13.3167	78	17.3205	78.6215																	LF
PA+LF	184	112	133	150	103	187	155	250	124	171	207	161	143	146.667	176.333	179.667	37.027	42.0991	65.6531	24.1937																	PA+LF
ConA	600	510	562	203	271	159	391	288	463	360	440	367	557.333	211	380.667	389	45.1811	56.4269	87.9564	44.3058																	ConA
Internal code	13			14			15			16			13	14	15	16	13	14	15	16	13				14				15				16
PBS	153	144	149	243	90	160	169	198	158	206	144	180	148.667	164.333	175	176.667	4.50925	76.592	20.664	31.1341																	PBS
PA	138	133	147	111	72	101	171	96	138	106	118	161	139.333	94.6667	135	128.333	7.0946	20.2567	37.5899	28.9194	0.928251	0.894619	0.988789	0.0477215													PA
LF	80	75	91	87	111	114	168	142	183	166	155	91	82	104	164.333	137.333	8.18535	14.7986	20.7445	40.501	0.538117	0.504484	0.612108	0.0550584													LF
PA+LF	130	102	111	59	62	89	157	157	99	122	151	147	114.333	70	137.667	140	14.2945	16.5227	33.4863	15.7162	0.874439	0.686099	0.746637	0.0961515													PA+LF
ConA	1028	638	1015	795	799	640	2554	3603	2255	589	390	341	893.667	744.667	2804	440	221.509	90.6661	707.92	131.343	6.9148	4.29148	6.82735	1.48997													ConA
Internal code	17			18			19			20			17	18	19	20	17	18	19	20	17				18				19				20
PBS	204	189	262	130	189	170	242	164	173	325	212	135	218.333	163	193	224	38.553	30.1164	42.6732	95.5667																	PBS
PA	185	141	214	130	76	147	104	124	100	70	75	106	180	117.667	109.333	83.6667	36.756	37.072	12.8582	19.5021																	PA
LF	244	151	248	127	65	78	123	191	129	83	143	113	214.333	90	147.667	113	54.8847	32.6956	37.6475	30																	LF
PA+LF	115	107	111	129	130	147	92	121	102	98	108	125	111	135.333	105	110.333	4	10.116	14.7309	13.6504																	PA+LF
ConA	2480	1541	1712	4914	5167	4372	863	903	503	2552	981	526	1911	4817.67	756.333	1353	500.131	406.16	220.303	1062.99																	ConA
Internal code	21			22			23			24			21	22	23	24	21	22	23	24	21				22				23				24
PBS	151	117	107	234	150	130	114	131	111	169	226	159	125	171.333	118.667	184.667	23.0651	55.1845	10.7858	36.1432																	PBS
PA	114	143	112	80	115	62	93	152	106	70	106	127	123	85.6667	117	101	17.3494	26.9506	31	28.8271																	PA
LF	78	92	97	83	66	49	105	117	113	99	166	117	89	66	111.667	127.333	9.84886	17	6.1101	34.6747																	LF
PA+LF	107	97	99	56	69	54	81	75	102	78	87	95	101	59.6667	86	86.6667	5.2915	8.14453	14.1774	8.5049																	PA+LF
ConA	472	368	1024	1447	849	1592	615	375	514	671	359	389	621.333	1296	501.333	473	352.575	393.844	120.5	172.128																	ConA
Internal code	25			26			27			28			25	26	27	28	25	26	27	28	25				26				27				28
PBS	152	149	127	88	117	152	141	162	182	134	127	180	142.667	119	161.667	147	13.6504	32.0468	20.502	28.7924																	PBS
PA	116	118	101	58	80	110	116	114	75	88	114	148	111.667	82.6667	101.667	116.667	9.29157	26.1024	23.1157	30.0888																	PA
LF	102	81	60	55	78	73	92	105	105	111	139	117	81	68.6667	100.667	122.333	21	12.0968	7.50555	14.7422																	LF
PA+LF	92	91	125	74	87	84	97	96	93	107	105	140	102.667	81.6667	95.3333	117.333	19.3477	6.80686	2.08167	19.6554																	PA+LF
ConA	5894	3380	4137	811	627	661	1672	1165	1563	795	915	500	4470.33	699.667	1466.67	736.667	1289.72	97.9047	266.875	213.561																	ConA
Internal code	29			30			31			32			29	30	31	32	29	30	31	32	29				30				31				32
PBS	185	85	94	123	101	97	131	131	107	95	166	194	121.333	107	123	151.667	55.3203	14	13.8564	51.0327																	PBS
PA	110	104	82	86	127	81	863	592	718	85	69	108	98.6667	98	724.333	87.3333	14.7422	25.2389	135.611	19.6044									7.01626	4.81301	5.8374	1.10253					PA
LF	94	91	116	97	83	89	423	526	274	105	97	120	100.333	89.6667	407.667	107.333	13.6504	7.02377	126.698	11.6762									3.43902	4.27642	2.22764	1.03006					LF
PA+LF	80	69	87	93	86	91	91	106	93	88	102	92	78.6667	90	96.6667	94	9.07377	3.60555	8.14453	7.2111									0.739837	0.861789	0.756098	0.0662157					PA+LF
ConA	1007	608	329	1101	857	481	463	687	670	1003	1386	1253	648	813	606.667	1214	340.765	312.333	124.709	194.456									3.76423	5.58537	5.44715	1.01389					ConA
Internal code	33			34			35			36			33	34	35	36	33	34	35	36	33				34				35				36
PBS	120	98	93	101	107	128	132	140	200	145	67	94	103.667	112	157.333	102	14.3643	14.1774	37.1663	39.6106																	PBS
PA	77	94	69	75	77	80	108	169	224	136	104	116	80	77.3333	167	118.667	12.7671	2.51661	58.0259	16.1658																	PA
LF	78	97	84	89	67	97	191	191	129	109	59	133	86.3333	84.3333	170.333	100.333	9.71253	15.5349	35.7957	37.7536																	LF
PA+LF	100	90	98	79	62	74	104	108	117	86	81	194	96	71.6667	109.667	120.333	5.2915	8.73689	6.65833	63.8462																	PA+LF
ConA	1706	1859	1672	1287	623	637	3036	3689	1853	403	432	334	1745.67	849	2859.33	389.667	99.6109	379.384	930.662	50.3422																	ConA
Internal code	37			38			39			40			37	38	39	40	37	38	39	40	37				38				39				40
PBS	120	98	93	101	107	128	132	140	200	145	67	94	103.667	112	157.333	102	14.3643	14.1774	37.1663	39.6106																	PBS
PA	77	94	69	75	77	80	108	169	224	136	104	116	80	77.3333	167	118.667	12.7671	2.51661	58.0259	16.1658																	PA
LF	78	97	84	89	67	97	191	191	129	109	59	133	86.3333	84.3333	170.333	100.333	9.71253	15.5349	35.7957	37.7536																	LF
PA+LF	100	90	98	79	62	74	104	108	117	86	81	194	96	71.6667	109.667	120.333	5.2915	8.73689	6.65833	63.8462																	PA+LF
ConA	1706	1859	1672	1287	623	637	3036	3689	1853	403	432	334	1745.67	849	2859.33	389.667	99.6109	379.384	930.662	50.3422																	ConA
Internal code	41			42			43			44			41	42	43	44	41	42	43	44	41				42				43				44
PBS	145	188	174	164	179	191	223	145	181	209	252	232	169	178	183	231	21.9317	13.5277	39.0384	21.5174																	PBS
PA	138	155	127	108	108	130	86	80	108	141	151	170	140	115.333	91.3333	154	14.1067	12.7017	14.7422	14.7309																	PA
LF	166	126	117	76	112	128	105	95	99	132	172	410	136.333	105.333	99.6667	238	26.0832	26.6333	5.03322	150.293																	LF
PA+LF	152	221	96	92	135	179	88	89	120	119	138	297	156.333	135.333	99	184.667	62.6126	43.501	18.1934	97.7463																	PA+LF
ConA	2078	1771	1914	3415	3320	3087	2976	2670	2223	2302	2088	3579	1921	3274	2623	2656.33	153.62	168.769	378.694	806.185																	ConA
Internal code	45			46			47			48			45	46	47	48	45	46	47	48	45				46				47				48
PBS	156	146	216	223	323	278	238	237	253	249	215	306	172.667	274.667	242.667	256.667	37.8594	50.0833	8.96289	45.9819																	PBS
PA	101	80	78	95	87	90	80	85	91	108	127	212	86.3333	90.6667	85.3333	149	12.741	4.04145	5.50757	55.3805																	PA
LF	87	71	77	82	74	77	94	94	107	95	104	195	78.3333	77.6667	98.3333	131.333	8.0829	4.04145	7.50555	55.3203																	LF
PA+LF	107	86	76	79	84	80	98	83	105	93	118	242	89.6667	81	95.3333	151	15.8219	2.64575	11.2398	79.7935																	PA+LF
ConA	890	684	387	3510	3251	1482	7485	7972	6648	433	591	472	653.667	2747.67	7368.33	498.667	252.868	1103.72	669.666	82.3063																	ConA
Internal code	49			50			51			52			49	50	51	52	49	50	51	52	49				50				51				52
PBS	123	66	80	150	183	145	415	278	251	161	76	119	89.6667	159.333	314.667	118.667	29.7041	20.6478	87.9337	42.501																	PBS
PA	74	71	63	72	60	64	79	89	104	52	53	83	69.3333	65.3333	90.6667	62.6667	5.68624	6.1101	12.5831	17.6163																	PA
LF	77	52	51	70	62	66	70	80	77	51	63	75	60	66	75.6667	63	14.7309	4	5.1316	12																	LF
PA+LF	77	64	64	67	67	74	83	84	70	55	62	90	68.3333	69.3333	79	69	7.50555	4.04145	7.81025	18.5203																	PA+LF
ConA	2206	2057	1078	2143	3233	717	2339	2002	2437	454	298	437	1780.33	2031	2259.33	396.333	612.784	1261.73	228.18	85.5823																	ConA
Internal code	53			54			55			56			53	54	55	56	53	54	55	56	53				54				55				56
PBS	336	358	236	243	296	318	342	358	236	491	494	1082	310	285.667	312	689	65.0231	38.553	66.3023	340.351																	PBS
PA	57	72	77	105	76	62	92	124	68	78	87	113	68.6667	81	94.6667	92.6667	10.4083	21.9317	28.0951	18.1751																	PA
LF	67	70	86	100	77	83	108	79	74	76	82	110	74.3333	86.6667	87	89.3333	10.2144	11.9304	18.3576	18.1475																	LF
PA+LF	122	61	50	102	101	115	104	73	73	75	72	84	77.6667	106	83.3333	77	38.7857	7.81025	17.8979	6.245																	PA+LF
ConA	936	936	638	450	476	878	874	1271	745	1255	1183	998	836.667	601.333	963.333	1145.33	172.05	239.953	274.143	132.576																	ConA

## Sheet: LT prolif CPM counts (CONSOLID)
Method:	Lymphocyte proliferation assays conducted as described in Rosseels et al. (2006) Infect Immun. 74:202-12.
Aim:	To assess proliferation of patients' cultured LT in response to antigen stimulants by means of 3H-Thymidine incorporation as an indication of cellular
	immunity against B. anthracis
Units:	Raw data expressed in Counts per Min. (CPM), Proliferative index = CPMs for a given stimulant / CPMs for the neg. control stimulant (PBS)
Samples:	Whole blood collected at second time point of the study (2007)
Reagents:	ConA = Concanavalin A (pos control stimulant), PA= B. anthracis Protective Antigen, LF= B. anthracis Lethal Factor, PBS= Phosphate buffer
Interpretation:	Only samples displaying a proliferation index > 3 were considered positive (T02 and T09)
	Samples labelled in blue display a prolif. index <3 for the pos. (ConA) control stimulant and hence should be considered non-interpretable
Statistics:	Each CPM count is the mean value of 3 individual experiments. Fig.1 shows Proliferative Index ± 2 X Standard Deviation (SD) [95% confidence
	interval]. SD of the Prolif. index values were calcuated only for samples shown in Fig.1
			CPM count					SD (CPM)					Prolif. index					SD (Prolif index)
Sample code	Internal codes		PBS	PA	LF	PA+LF	ConA	PBS	PA	LF	PA+LF	ConA	PBS	PA	LF	PA+LF	ConA	PBS	PA	LF	PA+LF	ConA	Sample code
T08	1	A1	235.667	94.6667	112.667	104	290	167.873	17.3877	28.2194	29.8161	50.4678	1	0.401697	0.478076	0.441301	1.23055
T48	2	A2	329.333	111	123	100	495.667	132.387	18.2483	18.3576	4	113.742	1	0.337045	0.373482	0.303644	1.50506
T28	3	A3	241.333	101	145.667	124.333	815	67.7151	14.7986	33.6056	20.7926	131.16	1	0.418508	0.603591	0.515193	3.37707
T46	4	A4	238	166.667	157	239.333	934	59.7578	40.0042	67	157.824	465.394	1	0.70028	0.659664	1.0056	3.92437
T70	5	A5	124.333	112.333	102	98.3333	377	41.5492	45.6545	19.6723	27.9702	91.3947	1	0.903485	0.820375	0.790885	3.03217
T54	6	A6	109.333	138	110.667	106.333	362.333	8.02081	56.6304	25.0267	3.78594	26.6896	1	1.2622	1.0122	0.972561	3.31402
T71	7	A7	142.667	132.333	140	102.333	345	3.51188	8.0829	28.4781	6.35085	45.1331	1	0.92757	0.981308	0.71729	2.41822
T09	8	B1	153.333	534.333	119.667	118	825	22.5019	213.641	3.21455	41.2189	145.661	1	3.48478	0.780435	0.769565	5.38043		1.39331	0.0209645	0.268819	0.94996	T09
T55	9	B3	219.333	157.667	138.333	143	557.333	48.9115	25.7358	13.3167	37.027	45.1811	1	0.718845	0.630699	0.651976	2.54103
T10	10	B4	184.667	106.333	144	146.667	211	76.9177	16.1967	78	42.0991	56.4269	1	0.575812	0.779783	0.794224	1.1426
T13	11	B5	249.667	136.667	125	176.333	380.667	30.271	16.1967	17.3205	65.6531	87.9564	1	0.547397	0.500668	0.706275	1.5247
T53	12	B6	260.667	164	150.667	179.667	389	31.7857	47.1275	78.6215	24.1937	44.3058	1	0.629156	0.578005	0.689258	1.49233
T56	13	B7	148.667	139.333	82	114.333	893.667	4.50925	7.0946	8.18535	14.2945	221.509	1	0.93722	0.55157	0.769058	6.01121		0.0509182	0.0587466	0.102592	1.48997	T56
T11	14	C1	164.333	94.6667	104	70	744.667	76.592	20.2567	14.7986	16.5227	90.6661	1	0.576065	0.63286	0.425963	4.53144
T39	15	C2	175	135	164.333	137.667	2804	20.664	37.5899	20.7445	33.4863	707.92	1	0.771429	0.939048	0.786667	16.0229
T06	16	C3	176.667	128.333	137.333	140	440	31.1341	28.9194	40.501	15.7162	131.343	1	0.726415	0.777358	0.792453	2.49057
T52	17	C4	218.333	180	214.333	111	1911	38.553	36.756	54.8847	4	500.131	1	0.824427	0.981679	0.508397	8.75267
T36	18	C5	163	117.667	90	135.333	4817.67	30.1164	37.072	32.6956	10.116	406.16	1	0.721881	0.552147	0.830266	29.5562
T40	19	C6	193	109.333	147.667	105	756.333	42.6732	12.8582	37.6475	14.7309	220.303	1	0.566494	0.765112	0.544041	3.91883
T49	20	C7	224	83.6667	113	110.333	1353	95.5667	19.5021	30	13.6504	1062.99	1	0.373512	0.504464	0.49256	6.04018
T62	21	D1	125	123	89	101	621.333	23.0651	17.3494	9.84886	5.2915	352.575	1	0.984	0.712	0.808	4.97067
T14	22	D2	171.333	85.6667	66	59.6667	1296	55.1845	26.9506	17	8.14453	393.844	1	0.5	0.385214	0.348249	7.5642
T19	23	D3	118.667	117	111.667	86	501.333	10.7858	31	6.1101	14.1774	120.5	1	0.985955	0.941011	0.724719	4.22472
T60	24	D4	184.667	101	127.333	86.6667	473	36.1432	28.8271	34.6747	8.5049	172.128	1	0.546931	0.689531	0.469314	2.56137
T04	25	D5	142.667	111.667	81	102.667	4470.33	13.6504	9.29157	21	19.3477	1289.72	1	0.78271	0.567757	0.719626	31.3341
T25	26	D6	119	82.6667	68.6667	81.6667	699.667	32.0468	26.1024	12.0968	6.80686	97.9047	1	0.694678	0.577031	0.686275	5.87955
T38	27	D7	161.667	101.667	100.667	95.3333	1466.67	20.502	23.1157	7.50555	2.08167	266.875	1	0.628866	0.62268	0.589691	9.07216
T26	28	E1	147	116.667	122.333	117.333	736.667	28.7924	30.0888	14.7422	19.6554	213.561	1	0.793651	0.8322	0.798186	5.01134
T05	29	E2	121.333	98.6667	100.333	78.6667	648	55.3203	14.7422	13.6504	9.07377	340.765	1	0.813187	0.826923	0.648352	5.34066
T43	30	E3	107	98	89.6667	90	813	14	25.2389	7.02377	3.60555	312.333	1	0.915888	0.838006	0.841121	7.59813
T02	31	E4	123	724.333	407.667	96.6667	606.667	13.8564	135.611	126.698	8.14453	124.709	1	5.88889	3.31436	0.785908	4.93225		1.10253	1.03006	0.0662157	1.01389	T02
T23	32	E5	151.667	87.3333	107.333	94	1214	51.0327	19.6044	11.6762	7.2111	194.456	1	0.575824	0.707692	0.61978	8.0044
T31	33	E6	103.667	80	86.3333	96	1745.67	14.3643	12.7671	9.71253	5.2915	99.6109	1	0.771704	0.832797	0.926045	16.8392
T67	34	E7	112	77.3333	84.3333	71.6667	849	14.1774	2.51661	15.5349	8.73689	379.384	1	0.690476	0.752976	0.639881	7.58036
T61	35	G1	157.333	167	170.333	109.667	2859.33	37.1663	58.0259	35.7957	6.65833	930.662	1	1.06144	1.08263	0.697034	18.1737
T45	36	G2	102	118.667	100.333	120.333	389.667	39.6106	16.1658	37.7536	63.8462	50.3422	1	1.1634	0.98366	1.17974	3.82026
T34	37	G3	103.667	80	86.3333	96	1745.67	14.3643	12.7671	9.71253	5.2915	99.6109	1	0.771704	0.832797	0.926045	16.8392
T65	38	G4	112	77.3333	84.3333	71.6667	849	14.1774	2.51661	15.5349	8.73689	379.384	1	0.690476	0.752976	0.639881	7.58036
T35	39	G5	157.333	167	170.333	109.667	2859.33	37.1663	58.0259	35.7957	6.65833	930.662	1	1.06144	1.08263	0.697034	18.1737
T17	40	G6	102	118.667	100.333	120.333	389.667	39.6106	16.1658	37.7536	63.8462	50.3422	1	1.1634	0.98366	1.17974	3.82026
T22	41	G7	169	140	136.333	156.333	1921	21.9317	14.1067	26.0832	62.6126	153.62	1	0.828402	0.806706	0.925049	11.3669
T16	42	H1	178	115.333	105.333	135.333	3274	13.5277	12.7017	26.6333	43.501	168.769	1	0.64794	0.59176	0.7603	18.3933
T03	43	H2	183	91.3333	99.6667	99	2623	39.0384	14.7422	5.03322	18.1934	378.694	1	0.499089	0.544627	0.540984	14.3333
T51	44	H3	231	154	238	184.667	2656.33	21.5174	14.7309	150.293	97.7463	806.185	1	0.666667	1.0303	0.799423	11.4993
T42	45	H4	172.667	86.3333	78.3333	89.6667	653.667	37.8594	12.741	8.0829	15.8219	252.868	1	0.5	0.453668	0.519305	3.78571
T24	46	H5	274.667	90.6667	77.6667	81	2747.67	50.0833	4.04145	4.04145	2.64575	1103.72	1	0.330097	0.282767	0.294903	10.0036
T21	47	H6	242.667	85.3333	98.3333	95.3333	7368.33	8.96289	5.50757	7.50555	11.2398	669.666	1	0.351648	0.40522	0.392857	30.364
T47	48	H7	256.667	149	131.333	151	498.667	45.9819	55.3805	55.3203	79.7935	82.3063	1	0.580519	0.511688	0.588312	1.94286
T44	49	J1	89.6667	69.3333	60	68.3333	1780.33	29.7041	5.68624	14.7309	7.50555	612.784	1	0.773234	0.669145	0.762082	19.855
T29	50	J2	159.333	65.3333	66	69.3333	2031	20.6478	6.1101	4	4.04145	1261.73	1	0.410042	0.414226	0.435146	12.7469
T59	51	J3	314.667	90.6667	75.6667	79	2259.33	87.9337	12.5831	5.1316	7.81025	228.18	1	0.288136	0.240466	0.251059	7.18008
T30	52	J4	118.667	62.6667	63	69	396.333	42.501	17.6163	12	18.5203	85.5823	1	0.52809	0.530899	0.581461	3.33989
T63	53	J5	310	68.6667	74.3333	77.6667	836.667	65.0231	10.4083	10.2144	38.7857	172.05	1	0.221505	0.239785	0.250538	2.69892
T18	54	K1	285.667	81	86.6667	106	601.333	38.553	21.9317	11.9304	7.81025	239.953	1	0.283547	0.303384	0.371062	2.10502
T69	55	43	312	94.6667	87	83.3333	963.333	66.3023	28.0951	18.3576	17.8979	274.143	1	0.303419	0.278846	0.267094	3.08761
T57	56	11	689	92.6667	89.3333	77	1145.33	340.351	18.1751	18.1475	6.245	132.576	1	0.134494	0.129657	0.111756	1.66231

## Sheet: LT prolif IFN-gamma release
Material:	Human Interferon-gamma ELISA kit from Pierce Ltd
Aim:	To assess proliferation of patients' cultured LT in response to antigen stimulants by dosing Interferon-
	gamma released in the supernatant of blood cell cultures as an indication of cellular immunity against B. anthracis
Methods:	Exactly as recommended by the manufacturer
	http://www.piercenet.com/products/browse.cfm?fldID=35AE010F-A7BE-4765-9613-8D88E656FA6E
Units:	picrograms (10-12 g) IFN-gamma ml-1
Samples:	Only samples found positive by 3H-Thymidine incorporation assay (T02 and T09) were tested together
	with 2 negative control samples (T08 and T61)
Statistics:	Each value is the mean of 2 independent assays
Calibration
	OD						Recalculated IFN-γ conc. of std (pg ml-1)
IFN-γ (pg ml-1)	Replicate 1	Replicate 2	Mean	SD	2 X SD		Replicate 1	Replicate 2	Mean
400	2.928	3.091	3.0095	0.115258	0.230517		383.561	415.546	399.553
160	1.56	1.613	1.5865	0.0374767	0.0749533		159.323	166.54	162.931
64	0.704	0.725	0.7145	0.0148492	0.0296985		59.183	61.2697	60.2264
25.6	0.31	0.337	0.3235	0.0190919	0.0381838		23.4833	25.7206	24.602
10.24	0.152	0.155	0.1535	0.00212132	0.00424264		11.0076	11.2347	11.1211
0	0.022	0.02	0.021	0.00141421	0.00282843		1.53286	1.39266	1.46276
OD Measurements
	Sample code
Ag stimulant	T 08	T 02	T 09	T 61
PBS	0.02	0.022	0.312	0.043
PA	0.024	1.935	2.927	0.031
LF	0.034	0.156	3.646	0.032
PA+LF	2.23	0.021	2.991	0.023
ConA	3.643	2.921	3.738	3.498
picrograms IFN-gamma ml-1
PBS	1.39266	1.53286	23.648	3.01509
PA	1.67322	212.934	383.368	2.16582
LF	2.37757	11.3105	532.859	2.23636
PA+LF	259.279	1.46274	395.79	1.60302
ConA	532.19	382.213	553.561	500.304
